# Supplementary material for: Effects of Zeaxanthin on the Insulin Resistance and Gut Microbiota of High-Fat-Diet-Induced Obese Mice
Source: Foods. 2024 Oct 24;13(21):3388. doi: 10.3390/foods13213388 (PMC11544810; doi:10.3390/foods13213388)
Supplement: Supplementary file 1 [file foods-13-03388-s001.zip]

Archive with 1 entries (1 files):
- foods-3235572-supplementary.pdf
